# Supplementary material for: Application of High-Resolution Melting and DNA Barcoding for Discrimination and Taxonomy Definition of Rocket Salad (Diplotaxis spp.) Species
Source: Genes (Basel). 2023 Aug 6;14(8):1594. doi: 10.3390/genes14081594 (PMC10454437; doi:10.3390/genes14081594)
Supplement: Supplementary file 1 [file genes-14-01594-s001.zip]

Archive with 1 entries (1 files):
- genes-2530960-supplementary.xlsx
