# Supplementary material for: Application of High-Resolution Melting and DNA Barcoding for Discrimination and Taxonomy Definition of Rocket Salad (Diplotaxis spp.) Species
Source: Genes (Basel). 2023 Aug 6;14(8):1594. doi: 10.3390/genes14081594 (PMC10454437; doi:10.3390/genes14081594)
Supplement: Supplementary file 1 [file genes-14-01594-s001.zip › genes-2530960-supplementary.xlsx]

## Sheet: Foglio1
Supplementary Table 1: Raw sequences after trimming for the 17 Diplotaxis species with 5 universal barcode markers
HRM 500
>D. acris
TCGACTTATTATTATCAAATGATTCGACTCTTTCAAAGACCCAACATGCATTTTTTTTGCATTGGGCTCTTTCATTAACTGATAGAAAGATCAGTTAGTCTACCATATTTTTTCTTAAAAAAAAAGATAAGAAATGGTTCCAAGTACTCTGATTGATTATTTTTTCATTCTAATACAATACAGAAGAACTACCAAAGTGTTTCAAAGAAGGGTTCTCTTGACGTAGGTTTGCTTTTGGTCTAGATCAACTTAAGTTAAATATAGTCTCTAACATCCTGATTAAAAAATCAAATATGAAACTTGC
>D. assurgens
TCGACTTATTATTATCAAATGATTCGACTCTTTCAAAGACCCAACATGCATTTTTTTTGCATTGGGCTCTTTCATTAACTGATAGAAAGATCAGTTAGTCTACCATATTTTTTCTTAAAAAAAAAGATAAGAAATGGTTCCAAGTAYTCTGATTGATTATTTTTTAATTCTAATACAATACAGAAGAACTACCAAAGTGTTTCAAAGAAGGGTTCTCTTGACGTAGGTTTGCTTTTGGTCTAGATCAACTTAAGTTAAATACAGTCTCTAACATCCTGATTAAAAAATCAAATATGAAACTTGC
>D. berthautii
TCGACTTATTATTATCAAATGATTCGACTCTTTCAAAGACCCAACATGCATTTTTTTTGCATTGGGCTCTTTCATTAACTGATAGAAAGATCAGTTAGTCTACCATATTTTTTCTTAAAAAAAAAGATAAGAAATGGTTCCAAGTACTCTGATTGATTATTTTTTAATTCTAATACAATACAGAAGAACTACCAAAGTGTTTCAAAGAAGGGTTCTCTTGACGTAGGTTTGCTTTTGGTCTAGATCAACTTAAGTTAAATATAGTCTCTAACATCCTGATTAAAAAATCAAATATGAAACTTGC
>D. brachycarpa
TCGACTTATTATTATCAAATGATTCGACTCTTTCAAAGACCCAACATGCATTTTTTTTGCATTGGGCTCTTTCATTAACTGATAGAAAGATCAGTTAGTCTACCATATTTTTTCTTAAAAAAAAAGATAAGAAATGGTTCCAAGTACTCTGATTGATTATTTTTTAATTATAATACAATACAGAAGAACTACCAAAGTGTTTCAAAGAAGTGTTCTCTTGACGTAGGTTTGCTTTTGGTCTAGATCAACTTAAGTTAAATATAGTCTCTAACATCCTGATTAAAAAATCAAATATGAAACTTGC
>D. brevisiliqua
TCGACTTATTATTATCAAATGATTCGACTCTTTCAAAGACCCAACATGCATTTTTTTTGCATTGGGCTCTTTCATTAACTGATAGAAAGATCAGTTAGTCTACCATATTTTTTCTTAAAAAAAAAGATAAGAAATGGTTCCAAGTACTCTGATTGATTATTTTTTAATTCTAATACAATACAGAAGAACTACCAAAGTGTTTCAAAGAAGGGTTCTCTTGACGTAGGTTTGCTTTTGGTCTAGATCAACTTAAGTTAAATATAGTCTCTAACATCCTGATTAAAAAATCAAATATGAAACTTGC
>D. duveyrieriana
TCGACTTATTATTATCAAATGATTCGACTCTTTCAAAGACCCAACATGCATTTTTTTTGCATTGGGCTCTTTCATTAACTGATAGAAAGATCAGTTAGTCTACCATATTTTTTCTTAAAAAAAAAGATAAGAAATGGTTCCAAGTACTCTGATTGATTATTTTTTCATTCTAATACAATACAGAAGAACTACCAAAGTGTTTCAAAGGAGGGTTCTCTTGACGTAGGTTTGCTTTTGGTCTAGATCAACTTAAGTTAAATATAGTCTCTAACATCCTGATTGAAAAATCAAATATGAAACTTGC
>D. eruicoides
TCGACTTATTATTATCAAATGATTCGACTCTTTCAAAGACCCAACATGCATTTTTTTTGCATTGGGCTCTTTCATTAACTGATAGAAAGATCAGTTAGTCTACCATATTTTTTCTTAAAAAAAAAGATAAGAAATGGTTCCAAGTACTCTGATTGATTATTTTTTAATTCTAATACAATACAGAAGAACTACCAAAGTGTTTCAAAGAAGGGTTCTCTTGACGTAGGTTTGCTTTTGGTCTAGATCAACTTAAGTTAAATATAGTCTCTAACATCCTGATTAAAAAATCAAATATGAAACTTGC
>D. harra
TCGACTTATTATTATCAAATGATTCGACTCTTTCAAAGACCCAACATGCATTTTTTTTGCATTGGGCTCTTTCATTAACTGATAGAAAGATCAGTTAGTCTACCATATTTTTTCTTAAAAAAAAAGATAAGAAATGGTTCCAAGTAYTCTGATTGATTATTTTTTCATTCTAATACAATACAGAAGAACTACCAAAGTGTTTCAAAGAAGGGTTCTCTTGACGTAGGTTTGCTTTTGGTCTAGATCAACTTAAGTTAAATATAGTCTCTAACATCCTGATTAAAAAATCAAATATGAAACTTGT
>D. ibicensis
TCGACTTATTATTATCAAATGATTCGACTCTTTCAAAGACCCAACATGCATTTTTTTTGCATTGGGCTCTTTCATTAACTGATAGAAAGATCAGTTAGTCTACCATATTTTTTCTTAAAAAAAAAGATAAGAAATGGTTCCAAGTACTCTGATTGATTATTTTTTAATTCTAATACAATACAGAAGAACTACCAAAGTGTTTCAAAGAAGGGTTCTCTTGACGTAGGTTTGCTTTTGGTCTAGATCAACTTAAGTTAAATATAGTCTCTAACATCCTGATTAAAAAATCAAATATGAAACTTGC
>D. ilorcitana
TCGACTTATTATTATCAAATGATTCGACTCTTTCAAAGACCCAACATGCATTTTTTTTGCATTGGGCTCTTTCATTAACTGATAGAAAGATCAGTTAGTCTACCATATTTTTTCTTAAAAAAAAAGATAAGAAATGGTTCCAAGTACTCTGATTGATTATTTTTTAATTCTAATACAATACAGAAGAACTACCAAAGTGTTTCAAAGAAGGGTTCTCTTGACGTAGGTTTGCTTTTGGTCTAGATCAACTTAAGTTAAATATAGTCTCTAACATCCTGATTAAAAAATCAAATATGAAACTTGC
>D. muralis
TCGACTTATTATTATCAAATGATTCGACTCTTTCAAAGACCCAACATGCATTTTTTTTGCATTGGGCTCTTTCATTAACTGATAGAAAGATCAGTTAGTCTACCATATTTTTTCTTAAAAAAAAAGATAAGAAATGGTTCCAAGTACTCTGATTGATTATTTTTTAATTCTAATACAATACAGAAGAACTACCAAAGTGTTTCAAAGAAGGGTTCTCTTGACGTAGGTTTGCTTTTGGTCTAGATCAACTTAAGTTAAATATAGTCTCTAACATCCTGATTAAAAAATCAAATATGAAACTTGC
>D. siifolia
TCGACTTATTATTATCAAATGATTCGACTCTTTCAAAGACCCAACATGCATTTTTTTTGCATTGGGCTCTTTCATTAACTGATATAAAGATCAGTTAGTCTACCATATTTTTTCTTAAAAAAAAAGATAAGAAATGGTTCCAAGTACTCTGATTGATTATTTTTTAATTCTAATACAATACAGAAGAACTACCAAAGTGTTTCAAAGAAGGGTTCTCTTGACGTAGGTTTGCTTTTGGTCTAGATCAACTTAAGTTAAATATAGTCTCTAACATCCTGATTAAAAAATCAAATATGAAACTTGC
>D. simplex
TCGACTTGTTATTATCAAATGATTCGACTCTTTCAAAGACCCAACATGCATTTTTTTTGCATTGGGCTCTTTCATTAACTGATAGAAAGATCAGTTAGTCTACCATATTTTTTCTTAAAAAAAAAGATAAGAAATGGTTCCAAGTACTCTGATTGATTATTTTTTCATTCTAATACAATACAGAAGAACTACCAAAGTGTTTCAAAGGAGGGTTCTCTTGACGTAGGTTTGCTTTTGGTCTAGATCAACTTAAGTTAAATATAGTCTCTAACATCCTGATTTAAAAATCAAATATGAAACTTGT
>D. tenuifolia
TCGACTTATTATTATCAAATGATTCGACTCTTTCAAAGACCCAACATGCATTTTTTTTGCATTGGGCTCTTTCATTAACTGATAGAAAGATCAGTTAGTCTACCATATTTTTTCTTAAAAAAAAAGATAAGAAATGGTTCCAAGTACTCTGATTGATTATTTTTTCATTCTAATACAATACAGAAGAACTACCAAAGTGTTTCAAAGGAGGGTTCTCTTGACGTAGGTTTGCTTTTGGTCTAGATCAACTTAAGTTAAATATAGTCTCTAACATCCTGATTGAAAAATCAAATATGAAACTTGC
>D. tenuisiliqua
TCGACTTATTATTATCAAATGATTCGACTCTTTCAAAGACCCAACATGCATTTTTTTTGCATTGGGCTCTTTCATTAACTGATATAAAGATCAGTTAGTCTACCATATTTTTTCTTAAAAAAAAAGATAAGAAATGGTTCCAAGTACTCTGATTGATTATTTTTTAATTCTAATACAATACAGAAGAACTACCAAAGTGTTTCAAAGAAGGGTTCTCTTGACGTAGGTTTGCTTTTGGTCTAGATCAACTTAAGTTAAATATAGTCTCTAACATCCTGACTAAAAAATCAAATATGAAACTTGC
>D. viminea
TCGACTTATTATTATCAAATGATTCGACTCTTTCAAAGACCCAACATGCATTTTTTTTGCATTGGGCTCTTTCATTAACTGATAGAAAGATCAGTTAGTCTACCATATTTTTTCTTAAAAAAAAAGATAAGAAATGGTTCCAAGTACTCTGATTGATTATTTTTTAATTCTAATACAATACAGAAGAACTACCAAAGTGTTTCAAAGAAGGGTTCTCTTGACGTAGGTTTGCTTTTGGTCTAGATCAACTTAAGTTAAATATAGTCTCTAACATCCTGATTAAAAAATCAAATATGAAACTTGT
>D. virgata
TCGACTTATTATTATCAAATGATTCGACTCTTTCAAAGACCCAACATGCATTTTTTTTGCATTGGGCTCTTTCATTAACTGATAGAAAGATCAGTTAGTCTACCATATTTTTTCTTAAAAAAAAAGATAAGAAATGGTTCCAAGTACTCTGATTGATTATTTTTGAATTCTAATACAATACAGAAGAACTACCAAAGTGTTTCAAAGAAGGGTTCTCTTGACGTAGGTTTGCTTTTGGTCTAGATCAACTTAAGTTAAATATAGTCTCTAACATCCTGATTAAAAAATCAAATATGAAACTTGC
ITS1
>D. acris
CCGGAGTGTCAGGAACATGCAACTAACAGCCTGCGACCCACCCGGAGACGGTGTTGTGCGGAACTGTGSTGGAATTTAAAGTCTAAAACGACTCTCGGCAACGGATATCTCGGCTCTCGCATCGATGAAGAACGTAGCGAAATGCGATACTTGGTGTGAATTGCAGAATCCCGTGAACCATCGAGTCTTGAACGCAAAAA
>D. assurgens
CCGGAGTGTCAGGAAAATGCAACTAACAGCCTGCTTCTCACCCGGAGACGGTGTTGTTCGGAACAGTGCTGCAATGTAAAGTCTAAAACGACTCTCGGCAACGGATATCTCGGCTCTCGCATCGATGAAGAACGTAGCGAAATGCGATACTTGGTGTGAATTGCAGAATCCCGTGAACCATCGAGTCTTGAACGCAAAAA
>D. berthautii
CCGGAGTGTCAGGAAAATGCAACTAACAGCCTGCTTCCCACCCGGAGACGGTGTTGTTCGGAACAGTGCTGCAATGTAAAGTCTAAAACGACTCTCGGCAACGGATATCTCGGCTCTCGCATCGATGAAGAACGTAGCGAAATGCGATACTTGGTGTGAATTGCAGAATCCCGTGAACCATCGAGTCTTGAACACAAAAA
>D. brachycarpa
CCGGAGTGTCAGGAACAAACAACTAACAGCCTGTTTCACTCCCGGAGACGGTGCTGTTCGAAACAGTGCTGCAATGTAAAGTCTATAACGACTCTCGGCAACGGATATCTCGGCTCTCGCATCGATGAAGAACGTAGCGAAATGCGATACTTGGTGTGAATTGCAGAATCCCGTGAACCATCGAGTCTTGAACGCAAAAA
>D. brevisiliqua
CCGGAGTGTCAGGAACATGCAACTAACAGGCTGCTCCCCACCCSGAAACCGGGTTGGGCTGAACTGTGGTTGAATTGAAAGGCTAAAACGACTCTCGGCAACGGATATCTCGGCTCTCGCATCGATGAAGAACGTAGCGAAATGCGATACTTGGTGTGAATTGCAGAATCCCGTGAACCATCGAGTCTTTAACGCAAAAG
>D. duveyrieriana
CCGGAGTGTCAGGAACATGCAACTAACAGCCTGCGACCCACCCGGAGACGGTGTTGTGCGGAACTGTGCTGGAATTTAAAGTCTAAAACGACTCTCGGCAACGGATATCTCGGCTCTCGCATCGATGAAGAACGTAGCGAAATGCGATACTTGGTGTGAATTGCAGAATCCCGTGAACCATCGAGTCTTGAACACAAAAA
>D. eruicoides
CCGGAGTGTCAGGAATAAGCAACTAACAGTCTGCTTCTCACCCGGAGACGGTGTTGACTGGAACAGTACTGCAATGTAAAGTCTAAAACGACTCTCGGCAACGGATATCTCGGCTCTCGCATCGATGAAGAACGTAGCGAAATGCGATACTTGGTGTGAATTGCAGAATCCCGTGAACCATCGAGTCTTGAACGCAAAAA
>D. harra
CCGGAGTGTCAGGAACATTCAACTAACAGCCGGCTCCCCACCCGGAAACGGGGTTGTGCGGAACTGGGCTGCAATTTAAAGTCTAAAACGACTCTCGGCAACGGATATCTCGGCTCTCGCATCGATGAAAAACGTAGCAAAATGCGATACTTGGTGTGAATTGCAAAATCCCGTGAACCATCGAGTCTTTAAAACAAAAA
>D. ibicensis
CCGGAGTGTCAGGAACATGCAACTAACAGCCTGCGACCCACCCGGAGACGGTGTTGTGCGGAACTGTGCTGGAATTTAAAGTCTAAAACGACTCTCGGCAACGGATATCTCGGCTCTCGCATCGATAAAAAACGTACCGAAATGCGATACTTGGGGTGAATTGCAAAATCCCGTGAACCATCGAGTCTTGAACSCAAAAA
>D. ilorcitana
CCGGAGTGTCAGGAACATGCAACTAACAGCCTGCGACCCACCCGGAGACCGGGTTGTGCGGAACTGTGSTGGAATTTAAAGTCTAAAACGACTCTCGGCAACGGATATCTCGGCTCTCGCATCGATGAAGAACGTAGCGAAATGCGATACTTGGTGTGAATTGCAGAATCCCGTGAACCATCGAGTCTTGAACGCAAAAA
>D. muralis
CCGGAGTGTCAGGAACATGCAACTAACAGCCTGCGACCCACCCGGAGACGGTGTTGTGCGGAACTGTGCTGGAATTTAAAGTCTAAAACGACTCTCGGCAACGGATATCTCGGCTCTCGCATCGATGAAGAACGTAGCGAAATGCGATACTTGGTGTGAATTGCAGAATCCCGTGAACCATCGAGTCTTGAACGCAAAAA
>D. siifolia
CCGGATTTTCTGGAACATGGAACCACCAGTCTATAACCCACCTAGATACGAGTCTGTATTGAACTGTCCCGGAGTCTATGAACCAAAACARCGTACCGAAATACATTACTAGACTATCCCATGGATGAACAACGTACCGGCATGCATTACTTGTTGTGAATTGCACAATCCCGTGGACCATCCAGTCTTGAACCCATAAA
>D. simplex
CCGGAGTGTCAGGAACATGCAACTAACAGCCTGCGACCCACCCGGAGACGGTGTTGTGCGGAACTGTGCTGGAATTTAAAGTCTAAAACGACTCTCGGCAACGGATATCTCGGCTCTCGCATCGATGAAGAACGTAGCGAAATGCGATACTTGGTGTGAATTGCAGAATCCCGTGAACCATCGAGTCTTGAACGCAAAAA
>D. tenuifolia
CCGGAGTGTCAGGAACATGCAACTAACAGCCTGCGACCCACCCGGAGACGGTGTTGTGCGGAACTGTGCTGGAATTTAAAGTCTAAAACGACTCTCGGCAACGGATATCTCGGCTCTCGCATCGATGAAGAACGTAGCGAAATGCGATACTTGGTGTGAATTGCAGAATCCCGTGAACCATCGAGTCTTGAACGCAAAAA
>D. tenuisiliqua
CCGGAGTGTCAGGAACATGCAATTAACAGCCTGCTTCCCACCCGGAGACGGTGTTGTGCGGAACTGTGCTGCAATTTAAAGTCTAAAACGACTCTCGGCAACGGATATCTCGGCTCTCGCATCGATGAAGAACGTAGCGAAATGCGATACTTGGTGTGAATTGCAGAATCCCGTGAACCATCGAGTCTTGAACGCAAAAA
>D. viminea
CCGGAGTGTCAGGAACATGCAACTAACAGCCTGCGACCCACCCGGAGACGGTGTTGTGCGGAACTGTGCTGGAATTTAAAGTCTAAAACGACTCTCGGCAACGGATATCTCGGCTCTCGCATCGATGAAAAACGTAGCGAAATGCGATACTTGGGGTGAATTGCAAAATCCCGTGAACCATCGAGTCTTGAACGCAAAAA
>D. virgata
CCGGAGTGTCAGGAACATTCAACTAACAGTCTGCTTCATACCCGGAAACGGTGTTGTTCGGAACAGTGCTGCAATGTAAAGTCTAAAACGACTCTCGGCAACGGATATCTCGGCTCTCGCATCGATGAAGAACGTAGCGAAATGCGATACTTGGTGTGAATTGCAGAATCCCGTGAACCATCGAGTCTTGAACGCAAAAA
MatK
>D. acris
TTTTGTTATTTATGGCATGTTATTTTTCCGTATGGTTTCAATCGCAAAAGGTTAATATAAATCAATTATCTAAAGATAATTTAGAATTTCTGGGTTATCTCTCAAGTTTGCGACTAAATCCTTTAGTGGTACGTAGTCAAATGTTAGAAAACTCATTTTTAATAGATAATGTTAGAATAAAATTGGATAGCAACATTCCAATTTCTTCGATTATTGGGTCGGGCTAAAGAA
>D. assurgens
TTTTGTTATTTATGGCATGTTATTTTTCCGTATGGTTTCAATCGCAAAAGATTAATATAAATCAATTGTCTAAAGATAATTTAGAATTTATGGGTTATCTCTCAAGTTTGAGACTAAATCCTTTAGTGGTACGTAGTCAAATGCTAGAAAACTCATTTCTAATAGATAGTGTTAGAATAAAATTGGATAGCAACATTCCAATTTCTTCTATTATTGGGTCGGGCTAAAGAA
>D. berthautii
TTTTGTTATTTATGGCATGTTATTTTTCCGTATGGTTTCAATCGCAAAAGATTAATATAAATCAATTGTCTAAAGATAATTTCGAATTTATGGGTTATCTCTCAAGTTTGCGACTAAATCCTTTAGTGGTACGTAGTCAAATGCTAGAAAACTCATTTCTAATAGATAGTGTTAGAATAAAATTGGATAGCAACATTCCAATTTCTTCTATTATTGGGTCGGGCTAAAGAA
>D. brachycarpa
TTTTGTTATTTATGGCATGTTATTTTTCCGTATGGTTTCAATCGCAAAAGATTAATATAAATCAATTATCTAAAGATAATTTAGAATTTCTGGGTTATCTCTCAAGTTTGCGACTAAATCCTTTAGTGGTACGTAGTCAAATGCTAGAAAATTCATTTCTAATAGATAATGTTAGAATAAAATTGGATAGCAACATTCCAATTTCTTCTATTATTGGGTCGGGCTAAAGAA
>D. brevisiliqua
TTTTGTTATTTATGGCATGTTATTTTTCCGTCTGGTTTCAATCGCAAAAGATTAATATAAATCAATTATCTAAAGATAATTTAGAATTTCTGGGTTATCTCTCAAGTTTGCGACTAAATCCTTTAGTGGTACGTAGTCAAATGCTAGAAAACTCATTTCTAATAGATAATGTTAGAATAAAATTGGATAGCAACATTCCAATTTCTTCTATTATTGGGTCGGGCTAAAGAA
>D. duveyrieriana
TTTTGTTCTTTATGGCATGTTATTTTTCCGTATGGTTTCAACCGCAAAAGGTTAATATAAATCAATTATCTAAAGATAATTTAGAATTTCTGGGTTATTTCTCAAGTTTGCGACTAAATCCTTTAGTGGTACGTAGTCAAATGCTAGAAAACTCATTTCTAATAGATAATGTTAGAATAAAATTGGATAGTAACATTCCAATTTCTTCTATTATTGGGTCGGGCTAAAGAA
>D. eruicoides
TTTTGTTATTTATGGCATGTTATTTTTCCGTATGGTTTCAATCGCAAAAGGTTAATATAAATCAATTATCTAAAGATAATTTAGAATTTCTGGGTTATCTCTCAAGTTTGCGATTAAATCCTTTAGTGGTACGTAGTCAAATGCTAGAAAACTCATTTCTAATAGATAATGTTAGAATAAAATTGGATAGCAACATTCCAATTTCTTCTATTATTGGGTCGGGCTAAAGAA
>D. harra
TTTTGTTATTTATGGCATGTTATTTTTCCGTATGGTTTCAATCTAAAAAGGTTAATATAAATCAATTATCTAAAGATAATTTAGAATTTCTGGGTTATCTATCAAGTTTGCGACTAAATCCTTTAGTGGTACGTAGTCAAATGCTAGAAAACTCATTTCTAATAGATAATGTTAGAATAAAATTGGATAGCAACATTCCAATTTCTTCTATTATTGGGTCGGGCTAAAGAA
>D. ibicensis
TTTTGTTATTTATGGCATGTTATTTTTCCGTCTGGTTTCAATCGCAAAAGATTAATATAAATCAATTATCTAAAGATAATTTAGAATTTCTGGGTTATCTCTCAAGTTTGCGACTAAATCCTTTAGTGGTACGTAGTCAAATGCTAGAAAACTCATTTCTAATAGATAATGTTAGAATAAAATTGGATAGCAACATTCCAATTTCTTCTATTATTGGGTCGGGCTAAAGAA
>D. ilorcitana
TTTTGTTATTTATGGCATGTTATTTTTCCGTCTGGTTTCAATCGCAAAAGATTAATATAAATCAATTATCTAAAGATAATTTAGAATTTCTGGGTTATCTCTCAAGTTTGCGACTAAATCCTTTAGTGGTACGTAGTCAAATGCTAGAAAACTCATTTCTAATAGATAATGTTAGAATAAAATTGGATAGCAACATTCCAATTTCTTCTATTATTGGGTCGGGCTAAAGAA
>D. muralis
TTTTGTTATTTATGGCATGTTATTTTTCCGTATGGTTTCAATCGCAAAAGGTTAATATAAATCAATTATCTAAAGATAATTTAGAATTTCTGGGTTATCTCTCAAGTTTGCGACTAAATCCTTTAGTGGTACGTAGTCAAATGCTAGAAAACTCATATCTAATAGATAATGTTAGAATTAAATTGGATAGCAACATTCCAATTTCTTCTATTATTGGGTCTACTTAAAGTA
>D. siifolia
TTTTGTTATTTATGGCATGTTATTTTTCCGTATGGTTTCAATCGCAAAAGATTAATATAAATCAATTGTCTAAAGATAATTTAGAATTTATGGGTTATCTCTCAAGTTTACGACTAAATCCTTTAGTGGTACGTAGTCAAATGCTAGAAAACTCATTTCTAATAGATAGTGTTAGAATAAAATTGGATAGCAACATTCCAATTTCTTCTATTATTGGGTCGGGCTAAAGAA
>D. simplex
TTTTGTTCTTTATGGCATGTTATTTTTCCGTATGGTTTCAACCGCAAAAGGTTAATATAAATCAATTATCTAAAGATAATTTAGAATTTCTGGGTTATCTCTCAAGTTTGCGACTAAATCCTTTAGTGGTACGTAGTCAAATGCTAGAAAACTCATTTCTAATAGATAATGTTAGAATAAAATTGGATAGTAACATTCCAATTTCTTCTATTATTGGGTCGGGCTAAAGAA
>D. tenuifolia
TTTTGTTGTTTATGGCATGTTATTTTTCCGTATGGTTTCAACCGCAAAAGGTTAATATAAATCAATTATCTAAAGATAATTTAGAATTTCTGGGTTATTTCTCAAGTTTGCGACTAAATCCTTTAGTGGTACGTAGTCAAATGCTAGAAAACTCATTTCTAATAGATAATGTTAGAATAAAATTGGATAGTAACATTCCAATTTCTTCTATTATTGGGTCGGCTAAAAGAA
>D. tenuisiliqua
TTTTGTTATTTATGGCATGTTATTTTTCCGTATGGTTTCAATCGCAAAAGGTCAATATAAATCAATTATCTAAAGATAATTTAGAATTTCTGGGTTATCTATCAAATTTGCGACTAAATCCTTTAGTGGTACGTAGTCAAATGCTAGAAAACTCATTTTTAATAGATAATATTAGAATAAAATTGGATAGCAAAATTCCAATTTCTTCTATCATTGGGTCGGCTAAAAGAA
>D. viminea
TTTTGTTATTTATGGCATGTTATTTTTCCGTATGGTTTCAATCGCAAAAGGTTAATATAAATCAATTATCTAAAGATAATTTAGAATTTCTGGGTTATCTCTCAAGTTTGCGACTAAATCCTTTAGTGGTACGTAGTCAAATGCTAGAAAACTCATATCTAATAGATAATGTTAGAATTAAATTGGATAGCAACATTCCAATTTCTTCTATTATTGGGTCGGCCTAAAGAA
>D. virgata
TTTTGTTATTTATGGCATGTTATTTTTCCGTATGGTTTCAATCGCAAAAGATTAATATAAATCAATTGTCTAAAGATAATTTAGAATTTCTGGGTTATCTCTCAAGTTTGCGACTAAATCCTTTAGTCGTACGTAGTCAAATGCTAGAAAACTCATTTCTAATAGATAATGTTAGAATAAAATTGGATAGCAAYATTCCCATTTCTTCTATTATTGGTCTGGCCTAAAAAA
Rbcl
>D. acris
CTGCTGATCTTCTACTGGTACATGGACAACTGTGTGGACCGATGGGCTCCAGCCTTGACCGTTAC
>D. assurgens
CTGCTGATCTTCTACTGGTACATGGACAACTGTGTGGACCGATGGGCTCCAGCCTTGACCGTTAC
>D. berthautii
CTGCTGATCTTCTACTGGTACATGGACAACTGTGTGGACCGACGGGCTCCAGCCTTGACCGTTAC
>D. brachycarpa
CTGCTGATCTTCTACTGGTACATGGACAACTGTGTGGACCGATGGGCTCCAGCCTTGACCGTTAC
>D. brevisiliqua
CTGCTGATCTTCTACTGGTACATGGACAACTGTGTGGACCGATGGGCTCCAGCCTTGACCGTTAC
>D. duveyrieriana
CTGCTGATCTTCTACTGGTACATGGACAACTGTGTGGACCGACGGGCTCCAGCCTTGACCGTTAC
>D. eruicoides
CTGCTGATCTTCTACTGGTACATGGACAACTGTGTGGACCGATGGGCTCCAGCCTTGACCGTTAC
>D. harra
CTGCTGATCTTCTACTGGTACATGGACAACTGTGTGGACCGATGGGCTCCAGCCTTGACCGTTAC
>D. ibicensis
CTGCTGATCTTCTACTGGTACATGGACAACTGTGTGGACCGATGGGCTCCAGCCTTGACCGTTAC
>D. ilorcitana
CTGCTGATCTTCTACTGGTACATGGACAACTGTGTGGACCGATGGGCTCCAGCCTTGACCGTTAC
>D. muralis
CTGCTGATCTTCTACTGGTACATGGACAACTGTGTGGACCGATGGGCTCCAGCCTTGACCGTTAC
>D. siifolia
CTGCTGATCTTCTACTGGTACATGGACAACTGTGTGGACCGATGGGCTCCAGCCTTGACCGTTAC
>D. simplex
CTGCTGATCTTCTACTGGTACATGGACAACTGTGTGGACCGACGGGCTCCAGCCTTGACCGTTAC
>D. tenuifolia
CTGCTGATCTTCTACTGGTACATGGACAACTGTGTGGACCGACGGGCTCCAGCCTTGACCGTTAC
>D. tenuisiliqua
CTGCTGATCTTCTACTGGTACATGGACAACTGTGTGGACCGACGGGCTCCAGCCTTGACCGTTAC
>D. viminea
CTGCTGATCTTCTACTGGTACATGGACAACTGTGTGGACCGATGGGCTCCAGCCTTGACCGTTAC
>D. virgata
CTGCTGATCTTCTACTGGTACATGGACAACTGTGTGGACCGATGGGCTCCAGCCTTGACCGTTAC
TRNL-F
>D. acris
ACTTTTTATTGACATAGACCTAAGTCATCTCATAAAGAGAATGATACTTCGGTAACGGCC
>D. assurgens
ACTTTTAATTGACATAGACCTAAGTCATCTAGTAAAGAAAATGATACTTCGGTAACGGCC
>D. berthautii
ACATTCCACACGACTCGAATCAAGTCAACCAGTCYCGAGGCTGATATTTCGMTCAAGYAW
>D. brachycarpa
ACTTTTTATTGACATAGACCTAAGTCATCTAGTAAAGAGAATGATACTTCGGTAACGGCC
>D. brevisiliqua
ACTTTTTATTGACATAGACCTAAGTCATCTCATAAAGAGAATGATACTTCGGTAACGGCC
>D. duveyrieriana
ACTTTTTATTGACATAGACCTAAGTCATCTCATAAAGAGAATGATACTTCGGTAACGGCC
>D. eruicoides
ACTTTTAATTGACATAGACCTAAGTCATCTCATAAAGAGAATGATACTTCGGTAACGGCC
>D. harra
ACTTTTTATTGACATAGACCTAAGTCATCTCATAAAGAGAATGATACTTCGGTAACGGCC
>D. ibicensis
ACTTTTTATTGACATAGACCTAAGTCATCTCATAAAGAGAATGATACTTCGGTAACGGCC
>D. ilorcitana
ACTTTTTATTGACATAGACCTAAGTCATCTCATAAAGAGAATGATACTTCGGTAACGGCC
>D. muralis
ACTTTTAATTGACATAGACCTAAGTCATCTCATAAAGAGAATGATACTTCGGTAACGGCC
>D. siifolia
ACTTTTTATTGACATAGACCTAAGTCATCTAGTAAAGAGAATGATACTTCGGTAACGGCC
>D. simplex
ACTTTTTATTGACATAGACCTAAGTCATCTCATAAAGAGAATGATACTTCGGTAACGGCC
>D. tenuifolia
ACTTTTTATTGACATAGACCTAAGTCATCTCATAAAGAGAATGATACTTCGGTAACGGCC
>D. tenuisiliqua
ACTTTTAATTGACATAGACCTAAGTCATCTAGTAAAGAGAATGATACTTCGGTAACGGCC
>D. viminea
ACTTTTTATTGACATAGACCTAAGTCATCTCATAAAGAGAATGATACTTCGGTAACGGCC
>D. virgata
ACTTTTTATTGACATAGACCTAAGTCATCTAGTAAAGAGAATGATACTTCGGTAACGGCC
